# Supplementary material for: Endogenous Neural Stem Cell Activation after Low-Intensity Focused Ultrasound-Induced Blood–Brain Barrier Modulation
Source: Int J Mol Sci. 2023 Mar 16;24(6):5712. doi: 10.3390/ijms24065712 (PMC10056062; doi:10.3390/ijms24065712)
Supplement: Supplementary file 1 [file ijms-24-05712-s001.zip]

Archive with 1 entries (1 files):
- ijms-2212707-supplementary.pdf
